# Supplementary material for: Risk factors for the progression of finger interphalangeal joint osteoarthritis: a systematic review
Source: Rheumatol Int. 2020 Aug 24;40(11):1781–92. doi: 10.1007/s00296-020-04687-1 (PMC7519919; doi:10.1007/s00296-020-04687-1)
Supplement: Supplementary file 3 — Supplementary file3 (XLSX 31 kb) [file 296_2020_4687_MOESM3_ESM.xlsx]

## Sheet: Alcohol (higher)
Study	Risk of bias	Number of participants	Analysis of factor	Definition of OA	Adjusted effect measure (95% confidence interval)	Associated
Kalichman et al 2005	High	Total in study: 283	Yes versus no	Increase in number of PIPJs with KLgrade ≥2	Spearman rank coefficient: effect size not given p 0.06 to 0.98	No
				Increase in number of DIPJs with KLgrade ≥2	spearman rank coefficient: effect size not given p 0.06 to 0.98	No
Haugen et al 2017	High	26	<1 versus 0 drinks/week	Increase by ≥1 grade in a cumulative Modified KL sum score of all IPJs	OR: 0.14 (-0.09 to 0.38)	No
		9	1-3 versus 0 drinks/week		OR: 0.28 (-0.01 to 0.57)	No
		17	4-7 versus 0 drinks/week		OR: 0.33 (0.01 to 0.63)	No (negative association)
		12	≥8 versus 0 drinks/week		OR: 0.23 (-0.05 to 0.50)	No

## Sheet: Anthropometric features
Study	Risk of bias	Number of participants	Analysis of factor	Definition of OA	Adjusted effect measure (95% confidence interval)	Associated
Kalichman et al 2005	High	Total in study: 283	Unclear	Increase in number of PIPJs with KLgrade ≥2	Correlation coefficient: effect size not given p >0.10	No
			Unclear	Increase in number of DIPJs with KLgrade ≥2	Correlation coefficient: effect size not given p >0.10	No

## Sheet: Atherosclerosis
Study	Risk of bias	Number of participants	Analysis of factor	Definition of OA	Adjusted effect measure (95% confidence interval)	Associated
Hoeven et al 2013	Moderate	2442	Presence of plaque versus no plaque	Increase by ≥1 KL grade in ≥1 PIPJ, if ≥1 PIPJ had KL grade ³2 at baseline	OR: 1.0 (0.77 to 1.29)	No
			Presence of plaque versus no plaque	Increase by ≥1 KL grade in ≥1 DIPJ, if ≥1 DIPJ had KL grade ³2 at baseline	OR: 1.1 (0.86 to 1.34)	No
			Intima media thickness (continous variable)	Increase by ≥1 KL grade in ≥1 PIPJ, if ≥1 PIPJ had KL grade ³2 at baseline	OR: 0.6 (0.26 to 1.34)	No
			Intima media thickness (continous variable)	Increase by ≥1 KL grade in ≥1 DIPJ, if ≥1 DIPJ had KL grade ³2 at baseline	OR: 1.3 (0.65 to 2.66)	No

## Sheet: Body mass index (BMI)- Age 25
Study	Risk of bias	Number of participants	Analysis of factor	Definition of OA	Adjusted effect measure (95% confidence interval)	Associated
Haugen et al 2017	High	18	>25 versus ≤ 25.0 kg/m2	Increase by ≥1 grade in a cumulative Modified KL sum score of all IPJs	OR: 0.08 (-0.11 to 0.28)	No

## Sheet: Body mass index (BMI)- Current
Study	Risk of bias	Number of participants	Analysis of factor	Definition of OA	Adjusted effect measure (95% confidence interval)	Associated
Haugen et al 2017	High	36	25.1 to 29.9 versus ≤ 25.0 kg/m2	Increase by ≥1 grade in a cumulative Modified KL sum score of all IPJs	OR: 1.0 (-0.20 to 0.21)	No
		17	≥30 versus ≤ 25.0 kg/m2		OR: -0.14 (-0.37 to 0.09)	No
		Unclear	Cumulative per 5 unit increase		OR: -0.04 (-0.12 to 0.03)	No
Marshall et al 2019	High	152	Continuous variable (Multiply imputed data)	Increase by ≥1 grade in a cumulative KL sum score for all IPJs	Adjusted mean difference: -0.10 (-0.40 to 0.20)	No
		85	Continuous variable (Complete case analysis)		Adjusted mean difference: -0.14 (-0.55 to 0.27)	No
		152	Continuous variable (Multiply imputed data)	Increase in number of IPJs with KL grade ³2	Adjusted mean difference: 0.01 (-0.11 to 0.12)	No
		85	Continuous variable (Complete case analysis)		Adjusted mean difference: -0.01 (-0.15 to 0.13)	No

## Sheet: Diabetes
Study	Risk of bias	Number of participants	Analysis of factor	Definition of OA	Adjusted effect measure (95% confidence interval)	Associated
Marshall et al 2019	High	152	Diabetes type 2 or impaired fasting glucose versus no (Multiply imputed data)	Increase by ≥1 grade in a cumulative KL sum score for all IPJs	Adjusted mean difference: 4.50(-0.26 to 9.25)	No
		85	Diabetes type 2 or impaired fasting glucose versus no (Complete case analysis)		Adjusted mean difference: 7.78 (1.13 to 14.43)	Yes
		152	Diabetes type 2 or impaired fasting glucose versus no (Multiply imputed data)	Increase in number of IPJs with KL grade ³2	Adjusted mean difference: 2.06 (0.25 to 3.87)	Yes
		85	Diabetes type 2 or impaired fasting glucose versus no (Complete case analysis)		Adjusted mean difference: 3.35 (1.08 to 5.62)	Yes

## Sheet: Dyslipidaemia
Study	Risk of bias	Number of participants	Analysis of factor	Definition of OA	Adjusted effect measure (95% confidence interval)	Associated
Marshall et al 2019	High	152	Yes versus no (Multiply imputed data)	Increase by ≥1 grade in a cumulative KL sum score for all IPJs	Adjusted mean difference: 1.40 (-2.09 to 4.89)	No
		85	Yes versus no (Complete case analysis)		Adjusted mean difference: 2.34 (-2.56 to 7.24)	No
		152	Yes versus no Multiply imputed data)	Increase in number of IPJs with KL grade ³2	Adjusted mean difference: 0.67 (-0.60 to 1.95)	No
		85	Yes versus no (Complete case analysis)		Adjusted mean difference: 1.27 (-0.41 to 2.98)	No

## Sheet: Epiphyseal index in females
Study	Risk of bias	Number of participants	Analysis of factor	Definition of OA	Adjusted effect measure (95% confidence interval)	Associated
Kalichman et al 2008	High	177	Female: Continuous variable	Increase by ≥1 grade in a cumulative KLsum score (2nd, 3rd and 4th PIPJs)	Multiple regression model 𝛃=0.325, p: not given	Yes

## Sheet: Epiphyseal index in males
Study	Risk of bias	Number of participants	Analysis of factor	Definition of OA	Adjusted effect measure (95% confidence interval)	Associated
Kalichman et al 2008	High	177	Male: Continuous variable	Increase by ≥1 grade in a cumulative KLsum score (2nd, 3rd and 4th PIPJs)	Multiple regression model 𝛃=0.202, p=0.0001	Yes

## Sheet: Familial relationship
Study	Risk of bias	Number of participants	Analysis of factor	Definition of OA	Adjusted effect measure (95% confidence interval)	Associated
Kalichman et al 2005	High	Total in study: 283	Parent-offspring: Yes versus no	Increase in number of PIPJs with KLgrade ≥2	Correlation coefficient: effect size not given p >0.08	No
				Increase in number of DIPJs with KLgrade ≥2	Correlation coefficient: effect size not given p >0.08	No
			Sibling-sibling: Yes versus no	Increase in number of PIPJs with KLgrade ≥2	Correlation coefficient: effect size not given p >0.25	No
				Increase in number of DIPJs with KLgrade ≥2	Correlation coefficient: effect size not given p >0.25	No

[truncated: 8 more sheets: Gender- female, Gender- male, Hypertension, Number of metabolic factors, Older age in men, Older age in women, Smoking, Waist circumference]
